# Supplementary material for: Impact of Selection Signature on Genomic Prediction and Heritability Estimation in Livestock
Source: Animals (Basel). 2025 May 10;15(10):1383. doi: 10.3390/ani15101383 (PMC12108319; doi:10.3390/ani15101383)
Supplement: Supplementary file 1 [file animals-15-01383-s001.zip]

Archive with 1 entries (1 files):
- animals-3587334 - Supplementart.pdf
